# Supplementary material for: Interleukin-10/lymphocyte ratio predicts mortality in severe septic patients
Source: PLoS One. 2017 Jun 19;12(6):e0179050. doi: 10.1371/journal.pone.0179050 (PMC5476240; doi:10.1371/journal.pone.0179050)
Supplement: S1 Table — (XLSX) [file pone.0179050.s001.xlsx]

## Sheet: 工作表1
Number	Outcome of 28 day	The length of ICU day	28 days survival time	Length of hospital stay	Duration of mechanical ventilation	IL-10	Temperature	Hate rate	Respiration	Leukocyte	Neutrophil	Lymphocyte	Monocyte	IL10/L ratio	PCT	Lactate	Oxygenation index	APACHE II	SOFA	Age	Sex	Source of infection	Underlying diseases or conditions
1	0	29	28	29	29	13.75	38.1	88	26	6.51	5.9	0.5	0	27.5	0.69	1.7	215	16	7	60	1	lung
2	0	5	28	36	3	2.57	37.9	52	34	24.48	19.11	3.5	1.8	0.73	5.27	2.4	147	16	3	82	0	lung	Hypertension
3	0	26	28	46	20	17.13	38.9	126	28	13.14	12.3	0.3	0.5	57.1	47.57	0.9	190	17	10	83	0	Urinary	Hypertension, Chronic renal failure
4	0	15	28	28	14	6.91	35.5	147	27	11.28	10.21	0.8	0.2	8.64	9.35	2.7	139	16	6	62	1	lung	Connective tissue disease
5	0	4	28	9	4	9.02	37	121	30	12.42	10.1	1	1.3	9.02	1.15	2.2	151	12	3	88	0	lung	Hypertension, Diabetes mellitus
6	0	48	28	48	48	4.86	37	80	21	8.681	7.61	0.9	0.2	5.4	0.52	0.8	275	13	3	75	1	blood	Hypertension, Diabetes mellitus
7	0	18	28	35	13	9.02	38.6	120	30	9.71	7.5	1.4	0.8	6.44	11.59	1	206	12	11	76	1	lung
8	0	29	28	63	28	5.19	39.5	132	37	6.511	5.11	1	0.4	5.19	0.34	1.4	251	29	8	83	0	lung
9	0	25	28	49	16	5.19	38	83	19	15.35	12.51	1.4	1.2	3.71	0.16	1	277	13	4	59	1	lung	Hypertension
10	0	90	28	92	86	6.91	36.8	172	24	4.47	3.4	0.7	0.3	9.87	0.36	1.5	262	22	5	81	1	lung	Hypertension
11	0	22	28	41	13	13.38	38.5	110	33	12.2	10.1	1.1	1	12.16	0.38	1	156	16	10	60	0	lung	Hypertension
12	1	8	8	11	8	9.38	37.1	111	32	18.91	18.01	0.4	0.2	23.45	0.37	1.8	96	18	9	68	1	lung	Hypertension
13	0	84	28	84	84	102.95	38.5	130	23	8.69	6.2	1.3	1.1	79.19	0.65	0.9	205	27	12	76	0	Urinary	Hypertension, Chronic renal failure, Cerebrovascular attack
14	0	29	28	57	29	6.91	37	113	25	13.91	10.7	1.6	1.1	4.32	0.34	1.4	132	15	10	64	0	lung
15	0	19	28	53	19	5.87	38	141	27	20.9	18.1	1	1	5.87	1.59	1.9	174	16	6	57	1	lung	Malignancy
16	0	34	28	52	34	6.56	37	116	40	13.92	13.21	0.4	0.4	16.4	19.1	2.4	82	20	12	51	1	lung	Malignancy
17	0	7	28	118	7	11.91	37.5	115	19	35.2	21.71	0.9	1.1	13.23	54.96	2.8	139	21	9	50	0	abdomen	Hypertension, Diabetes mellitus
18	0	27	27	53	27	12.64	37.5	75	31	5.961	5.31	0.2	0.4	63.2	93.89	0.8	124	22	7	73	1	lung	Hypertension, Chronic renal failure
19	0	10	28	12	10	7.96	40	132	36	27.47	22.9	3.9	0.6	2.04	11.21	1.2	202	30	10	84	1	lung	Hypertension
20	0	35	28	75	35	12.64	37.5	130	32	39.35	36.8	1	1.1	12.64	3.97	3.1	87	16	9	56	1	lung
21	0	32	28	43	32	15.25	36.5	156	30	12.26	11.81	0.2	0.2	76.25	157.8	2.4	239	28	6	86	1	lung	Hypertension, Cerebrovascular attack
22	0	14	28	29	14	11.91	37.1	117	49	14.98	11.9	2.2	0.9	5.41	0.53	3.3	78	17	8	55	0	lung
23	1	2	2	4	2	8.66	36.8	140	30	30.21	29.61	0.3	0.2	28.87	0.45	2.9	228	24	11	63	0	lung	Diabetes mellitus
24	1	20	20	22	20	22.72	38	152	50	13.6	12.21	0.5	0.8	45.44	97.01	3.8	113	24	13	65	0	lung	Hypertension
25	0	21	28	118	10	5.73	35.1	106	29	21.91	19.7	0.5	1.7	11.46	49.57	1.7	100	29	14	67	0	abdomen
26	1	4	4	5	4	8.31	38.7	170	42	26.61	23.6	1.4	1.7	5.94	0.09	6.9	46	23	8	43	1	lung	Connective tissue disease
27	0	19	28	34	19	8.66	38.4	98	25	16.99	9.91	2.5	1.6	3.46	5.8	1.6	203	15	9	71	1	lung
28	1	9	9	34	9	38.41	37.5	132	42	36.54	35.3	0.8	0.4	48.01	1.24	6	45	27	13	59	1	lung	Hypertension
29	1	8	8	36	8	79.87	40	130	34	8.47	7.3	0.5	0.7	159.74	2.43	12	49	40	16	61	0	lung
30	0	83	28	138	69	22.52	41	153	26	15.91	15.5	0.3	0.1	75.07	200	2.8	177	29	11	62	1	lung	Hypertension, Malignancy
31	0	36	28	36	36	9.02	38	130	28	10.46	10.21	0.2	0.1	45.1	13.05	2.5	134	18	7	50	1	lung	Diabetes mellitus
32	1	3	3	5	3	72.83	37.4	136	36	14.74	13.6	0.8	0.3	91.04	52.22	5.2	56	33	14	77	1	lung	Diabetes mellitus
33	1	3	3	23	3	181.19	39.6	136	28	27.79	26.6	0.6	0.6	301.98	200	2.3	30	35	14	25	0	lung	Chronic renal failure
34	1	6	6	24	6	232.21	38	136	30	20.08	19.3	0.4	0.3	580.53	13.01	0.9	104	39	11	45	1	lung	Malignancy
35	1	13	13	27	13	7.96	37.5	148	34	29.14	27.2	0.8	1.1	9.95	0.34	5.5	68	20	7	53	1	lung	Hypertension, Diabetes mellitus
36	1	15	15	15	15	33.84	39.3	156	37	14.65	14	0.4	0.3	84.6	200	6.2	362	32	7	33	0	lung
37	1	20	20	20	20	4.86	38.8	122	35	24.37	23.4	0.4	0.5	12.15	0.44	1.8	52	24	11	73	1	lung
38	0	23	28	31	22	6.73	38.5	119	32	4.891	4.01	0.8	0.1	8.41	85.65	3.1	65	14	9	69	1	lung	Hypertension
39	1	19	19	36	18	58.53	37.5	110	27	45.41	44.21	1	0.2	58.53	12.65	3.8	118	18	8	50	0	lung
40	0	32	28	65	27	18.66	38.3	77	57	26.21	23	0.8	2.3	23.33	0.33	1.3	132	18	8	59	1	lung
41	1	5	5	9	5	32.45	37.6	156	24	19.68	17.9	1.1	0.6	29.5	9.04	2.8	116	27	15	73	0	lung
42	0	14	28	70	11	7.78	38.9	80	23	12.85	10.51	1.3	0.7	5.98	0.1	1	205	18	7	58	1	lung	Hypertension
43	1	14	14	34	16	26.85	37.5	132	42	9.641	8.41	0.8	0.4	33.56	0.05	0.9	39	27	2	59	1	lung	Hypertension, Cerebrovascular attack
44	0	23	28	53	23	6.73	39.3	79	22	9.871	7.71	1.1	0.7	6.12	0.05	1.7	337	15	2	71	0	lung	Hypertension
45	0	85	28	100	85	1.95	36.9	120	30	14.82	13.41	0.8	0.4	2.44	0.56	0.9	176	15	3	70	1	lung	Hypertension, Diabetes mellitus
46	0	18	28	18	8	14.31	38.5	90	24	9.211	6.91	1.3	0.8	11.01	0.09	1.1	280	14	4	72	0	lung	Hypertension, Diabetes mellitus, Chronic renal failure
47	0	9	28	27	9	9.38	36.7	125	50	7.991	4.81	2.5	0.6	3.75	0.13	1	265	12	6	19	0	lung
48	1	9	9	9	9	19.42	36.3	80	19	8.951	8.31	0.3	0.4	64.73	0.96	2.1	158	16	9	66	1	lung
49	0	29	28	34	27	9.02	36.4	115	28	14.18	12.5	0.9	0.9	10.02	1.06	2.1	169	7	1	44	1	lung	Hypertension
50	0	7	28	26	6	35.29	38.2	115	35	20.11	18.7	0.8	0.6	44.11	2.7	6.6	169	21	7	66	1	lung	Malignancy
51	0	39	28	45	39	10.82	39.7	139	37	9.8	9.4	0.3	0.2	36.07	6.4	1.7	125	19	8	39	1	lung	Hypertension
52	0	71	28	79	64	31.04	38.8	100	30	14.55	14	0.7	0.6	44.34	0.23	2.2	71	15	3	65	1	lung	Hypertension
53	0	36	28	53	33	17.51	38.5	165	52	11.98	10.8	0.8	0.4	21.89	0.37	1.7	133	16	5	42	0	lung
54	0	7	28	20	7	6.04	38.1	111	27	15.12	13.5	1	0.7	6.04	0.31	2.2	168	13	7	42	1	lung
55	0	17	28	35	15	9.73	39.5	130	40	9.001	8.61	0.2	0	48.65	11.41	2.4	133	16	9	74	0	lung
56	0	12	28	16	12	9.73	39.4	96	38	5.45	7.21	0.5	0.1	19.46	0.24	0.8	215	12	3	40	0	lung
57	0	31	28	41	25	12.28	38	140	50	20.41	18.8	0.7	1	17.54	0.24	1.4	72	18	8	43	0	lung
58	1	5	5	7	5	16	37.9	110	33	28.37	27.6	0.4	0.3	40	0.38	2.2	72	19	5	64	1	lung
59	1	12	12	14	12	7.25	37.6	50	45	5.371	4.11	0.6	0.7	12.08	0.05	2.3	70	21	5	55	0	lung	Diabetes mellitus
60	1	7	7	7	7	9.02	38.4	168	52	11.98	10.7	0.7	0.6	12.89	0.11	2.5	65	13	4	50	1	lung
61	1	5	5	6	5	6.22	36.9	58	40	18.33	16.2	1.2	0.9	5.18	0.1	2.1	232	15	2	65	1	lung
62	0	3	3	11	2	5.53	37.8	100	32	9.371	6.71	1.6		3.46	0.32	2.3	180	7	3	55	0	lung	Hypertension, Diabetes mellitus
63	0	49	28	50	39	8.31	37.3	56	20	6.441	5.21	0.6	0.5	13.85	0.05	2.1	258	8	2	26	0	lung
